# Supplementary material for: Optimizing Processing Techniques of Oolong Tea Balancing between High Retention of Catechins and Sensory Quality
Source: Foods. 2023 Dec 1;12(23):4334. doi: 10.3390/foods12234334 (PMC10706478; doi:10.3390/foods12234334)
Supplement: Supplementary file 1 [file foods-12-04334-s001.zip]

Archive with 1 entries (1 files):
- foods-2703022-supplementary.pdf
